# Supplementary material for: Synthesizing AND gate minigene circuits based on CRISPReader for identification of bladder cancer cells
Source: Nat Commun. 2020 Oct 30;11:5486. doi: 10.1038/s41467-020-19314-7 (PMC7599332; doi:10.1038/s41467-020-19314-7)
Supplement: Supplementary file 3 — Source Data [file 41467_2020_19314_MOESM3_ESM.xlsx]

## Sheet: Figure 1a
Figure 1a
	Please refer to the Figure 1a in the main text- A schematic of the AND gate minigene circuits in our manuscript

## Sheet: Figure 1b
Figure 1c
	Relative Luciferase Level
	Circuits	Normal Group																				Low Grade						High Grade				High Grade
	Traditional Circuit	6.02	5.03	5.12	4.91	4.21	4.07	3.97	3.12	3.01	3.25	2.77	2.61	2.52	2.41	2.21	2.13	2.11	2.09	2.07	2.01	20.02	17.72	17.34	16.32	15.45	13.24	13.62	11.83	11.22	9.87	24.89	24.13	23.94	20.06	21.74	17.41	17.64	16.21	16.48	15.01
	Minigene Circuit	1.97	1.86	1.79	1.74	1.68	1.64	1.53	1.41	1.38	1.27	1.21	1.18	1.03	0.94	0.86	0.81	0.78	0.64	0.61	0.55	27.87	27.16	27.42	24.81	24.23	22.43	22.93	21.33	21.72	19.35	38.96	37.67	37.35	36.42	35.16	32.29	32.18	31.64	31.18	30.04

## Sheet: Figure 2
Figure 2
		Absorbance (mU)
	Cell type	mean	S.D.	mean	S.D.	mean	S.D.
	High Grade-1	308	68	8425	628	3098	274
	High Grade-2	203	63	7368	694	4012	231
	High Grade-3	295	70	9077	715	3862	285
	High Grade-4	298	58	8311	602	3898	241
	Low Grade-1	396	61	7621	772	6713	468
	Low Grade-2	303	64	7597	746	6049	493
	Low Grade-3	206	80	7529	683	6877	441
	Low Grade-4	304	75	8397	671	7996	473
	Normal-1	386	52	491	78	988	162
	Normal-2	399	80	413	96	903	148
	Normal-3	308	62	388	83	797	152
	Circuit type	Negative Control Circuit		Minigene Circuit		Traditional Circuit

## Sheet: Figure 3a
Figure 3a
		A450nm (OD)
	Time(h)	mean	S.D.	mean	S.D.	mean	S.D.
	0	0.45	0.0656	0.47	0.0741	0.46	0.0854
	24	0.942	0.0874	1.242	0.1531	1.598	0.1464
	48	1.312	0.1347	1.836	0.1264	2.389	0.0953
	72	1.578	0.1458	2.132	0.1638	2.662	0.0863
	Circuit type	Minigene Circuit		Traditional Circuit		Negative Control Circuit

## Sheet: Figure 3b
Figure 3b
		A450nm (OD)
	Time(h)	mean	S.D.	mean	S.D.	mean	S.D.
	0	0.57	0.1437	0.56	0.1231	0.58	0.1752
	24	0.731	0.1585	1.084	0.1321	1.287	0.1276
	48	1.424	0.1123	2.076	0.1774	2.387	0.1438
	72	1.686	0.1543	2.452	0.1274	2.721	0.1356
	Circuit type	Minigene Circuit		Traditional Circuit		Negative Control Circuit

## Sheet: Figure 3c
Figure 3c
		A450nm (OD)
	Time(h)	mean	S.D.	mean	S.D.	mean	S.D.
	0	0.63	0.1578	0.63	0.1658	0.64	0.1379
	24	0.921	0.1752	0.987	0.1374	1.135	0.1214
	48	1.412	0.1121	1.852	0.1414	2.135	0.1575
	72	1.676	0.1476	2.227	0.1476	2.531	0.1216
	Circuit type	Minigene Circuit		Traditional Circuit		Negative Control Circuit

## Sheet: Figure 3d
Figure 3d
		A450nm (OD)
	Time(h)	mean	S.D.	mean	S.D.	mean	S.D.
	0	0.35	0.1133	0.33	0.1024	0.34	0.1097
	24	0.512	0.1353	0.562	0.1873	0.625	0.1322
	48	0.933	0.1242	0.997	0.0987	1.422	0.1242
	72	1.158	0.1312	1.231	0.1242	1.773	0.0873
	Circuit type	Minigene Circuit		Traditional Circuit		Negative Control Circuit

## Sheet: Figure 3e
Figure 3e
		A450nm (OD)
	Time(h)	mean	S.D.	mean	S.D.	mean	S.D.
	0	0.36	0.0342	0.34	0.0685	0.32	0.1015
	24	0.674	0.1432	0.712	0.0987	0.823	0.0759
	48	1.246	0.0987	1.335	0.1522	1.831	0.1148
	72	1.386	0.1356	1.576	0.1124	2.235	0.1215
	Circuit type	Minigene Circuit		Traditional Circuit		Negative Control Circuit

## Sheet: Figure 3f
Figure 3f
		A450nm (OD)
	Time(h)	mean	S.D.	mean	S.D.	mean	S.D.
	0	0.43	0.0475	0.41	0.0756	0.44	0.0784
	24	0.611	0.0985	0.652	0.1241	0.722	0.1674
	48	1.097	0.1264	1.145	0.1435	1.732	0.1322
	72	1.196	0.1281	1.253	0.1356	1.997	0.1547
	Circuit type	Minigene Circuit		Traditional Circuit		Negative Control Circuit

## Sheet: Figure 3g
Figure 3g
		A450nm (OD)
	Time(h)	mean	S.D.	mean	S.D.	mean	S.D.
	0	0.55	0.1567	0.59	0.1563	0.58	0.1582
	24	0.91	0.1287	1.03	0.1242	1.25	0.1245
	48	1.61	0.1345	2.01	0.1472	2.29	0.1876
	72	1.83	0.1212	2.35	0.1872	2.54	0.1987
	Circuit type	Minigene Circuit		Traditional Circuit		Negative Control Circuit

[truncated: 30 more sheets: Figure 3h, Figure 3i, Figure 3j, Figure 3k, Figure 4a, Figure 4b, Figure 4c, Figure 4d, Figure 4e, Figure 4f, Figure 4g, Figure 4h, Figure 4i, Figure 4j, Figure 4k, Figure 4l, Figure 5a, Figure 5b, Figure 5c, SI Figure 1a …]
